# Supplementary material for: Biocatalytic Syntheses of Antiplatelet Metabolites of the Thienopyridines Clopidogrel and Prasugrel Using Fungal Peroxygenases
Source: J Fungi (Basel). 2021 Sep 13;7(9):752. doi: 10.3390/jof7090752 (PMC8470877; doi:10.3390/jof7090752)
Supplement: Supplementary file 1 [file jof-07-00752-s001.zip]

Archive with 1 entries (1 files):
- jof-1377262-supplementary.pdf
